# Supplementary material for: Bioinspired Remineralization of Artificial Caries Lesions Using PDMAEMA/Carbomer/Calcium Phosphates Hybrid Microgels
Source: Gels. 2022 Oct 21;8(10):681. doi: 10.3390/gels8100681 (PMC9601719; doi:10.3390/gels8100681)
Supplement: Supplementary file 1 [file gels-08-00681-s001.zip]

Archive with 1 entries (1 files):
- gels-1939032-supplementary.pdf
